# Supplementary material for: Quantitative Trait Locus Analysis of Late Leaf Spot Resistance and Plant-Type-Related Traits in Cultivated Peanut (Arachis hypogaea L.) under Multi-Environments
Source: PLoS One. 2016 Nov 21;11(11):e0166873. doi: 10.1371/journal.pone.0166873 (PMC5117734; doi:10.1371/journal.pone.0166873)
Supplement: S2 Table — (XLSX) [file pone.0166873.s005.xlsx]

## Sheet: Sheet1
S2 Table. QTL of LLS and plant-type-related traits identified only in joint analysis.
Trait	QTL	Marker interval	Pos. (cM)	Range (cM)	A	h2(a)
LLS	qLLSB7-J	Ahsnp74-Ahsnp498	63.4	61.4-63.4	-0.46	0.04
HMS	qHMSA10-J	Ahsnp1387-Ahsnp1522	6.8	5.9-7.7	2.32	0.0292
LFB	qLFBA4-J	Ahsnp490-Ahsnp1866	0	0.0-8.0	1.06	0.0153
LFB	qLFBA9-J	Ahsnp226-Ahsnp1111	92.6	92.0-94.7	2.95	0.0678
LFB	qLFBB7-J	Ahsnp74-Ahsnp498	63.4	60.4-63.4	2.14	0.0157
TBN	qTBNB4-J	Ahsnp789-Ahsnp263	58.4	58.2-61.4	1.71	0.0394
A, additive effect of the QTL.
h2(a) phenotype variance contributed by additive effect.
