# Supplementary material for: Quantitative Trait Locus Analysis of Late Leaf Spot Resistance and Plant-Type-Related Traits in Cultivated Peanut (Arachis hypogaea L.) under Multi-Environments
Source: PLoS One. 2016 Nov 21;11(11):e0166873. doi: 10.1371/journal.pone.0166873 (PMC5117734; doi:10.1371/journal.pone.0166873)
Supplement: S3 Table — (XLSX) [file pone.0166873.s006.xlsx]

## Sheet: Sheet1
S3 Table. The identified QTLs (or nearest markers) for LLS (or LS) of peanut in previous and this studies.
Cross combination	Population	Marker loci	QTL for LLS (or LS)	Linkage Groups	Marker interval or nearest marker(s)	PVE	LOD	References
K7988 × V10309	F2	369	cp1	A1	Leg034	-	11.8	[54]
			cp2	A2	AdH8A	-	10.7-11.9
			cp4.1	A4	P25M46-2/As26A	-	12.7-14.1
			cp4.2	A4	RN5H02/TC9E08	-	9.9-17.3
			cp6	A6	Leg346	-	12-12.3
TAG 24 × GPBD 4	RIL	56	QTLLLS01	LG1 (B9)	PM436-Lec-1	3.70-6.50	2.66–3.32	[14]
			QTLLLS02	LG11 (B8)	TC9F10-GM660	3.10-4.40	2.65–2.80
			QTLLLS03	LG9 (B7)	TC2G05-TC9H09	3.80-4.80	2.65–5.11
			QTLLLS04	LG10 (A6)	TC1A01-pPGSseq18G1	1.8	5.11
			QTLLLS05	LG1 (B9)	gi-1107-pPGSseq7G2	1.70-2.90	2.89–2.96
			QTLLLS06	LG2 (B6)	IPAHM524-TC4D09	2.90-4.40	4.70–6.03
			QTLLLS07	LG5 (A5)	PM179-GM633	3.00-4.80	2.64–6.03
			QTLLLS08	LG8 (A3)	pPGSseq13E6-PM3	4.9	2.61
			QTLLLS09	LG13 (A4)	TC5A07-IPAHM395	4.3	5.68
			QTLLLS10	LG6 (B5)	IPAHM103-pPGSseq19D6	2.6	2.95
			QTLLLS11	LG12 (B10)	TC7H11-IPAHM176	2	2.79
TAG 24 × GPBD 4	RIL	188	QTLR4-LLS01	AhXII* (B10)	GM1573/GM1009–pPGPseq8D09	10.27–62.34	4.12–13.32	[15]
			QTLR4-LLS02	AhXV (B3)	GM2009–GM1536	12.49–67.98	5.28–37.38
			QTLR4-LLS03	AhXV (B3)	GM1536–GM2301/GM2079	10.83–17.37	3.19–11.00
			QTLR4-LLS04	AhXV (B3)	IPAHM103–GM1954	16.14–42.66	11.98–19.86
			QTLR4-LLS05	AhV* (A5)	IPAHM356–GM1577	10.81–15.34	2.94–4.84
			QTLR4-LLS06	AhXIII* (A9)	GM1911-pPGSseq17E03	5.38	3.23
			QTLR4-LLS07	AhIX* (B9)	PM436-Lec-1	3.85-4.06	3.85-4.06
			QTLR4-LLS08	AhVIII* (B8)	TC6H03-GM1760	3.38-3.76	2.56-2.73
			QTLR4-LLS09	AhXVIII* (B7)	TC11F12-TC2G05	3.39-8.51	2.52-2.98
			QTLR4-LLS10	AhVI* (A6)	S108--GM1097	4.73	2.58
			QTLR4-LLS11	AhV* (A5)	GM1955-GM1007	4.65	2.82
			QTLR4-LLS12	AhV* (A5)	PM179-seq11C08	4.11	3.13
			QTLR4-LLS13	AhVII* (A4)	TC5A07-GM2246	4.01	3.05
TAG 24 × GPBD 4	RIL	289	-	AhXV (B3)	GM2009-IPAHM103	44.5	22.2	[ 53]
			-	AhXV (B3)	IPAHM103-GM2301	17.5	12.6
			-	AhXV (B3)	GM2301-GM1536	17	8
			-	AhXII (B10)	GM1839-GM1009	14.1–35.2	6.5–14.9
TG 26 × GPBD 4	RIL	181	QTLR5-LLS01	AhXV (B3)	GM2009–GM1536	7.58–49.64	2.91–26.09	[15]
			QTLR5-LLS02	AhVIII* (B8)	GM2504–GM2746	9.79–22.46	2.83–5.09
			QTLR5-LLS03	AhXV (B3)	IPAHM103–GM1954	63.17	17.16
			QTLR5-LLS04	AhV* (A5)	RN16F05–GM1988	16.17	3.55
			QTLR5-LLS05	AhVIII* (B8)	GM2746–GM2689	12.82	2.62
			QTLR5-LLS06	AhVIII* (B8)	GM2689–GM2690	14.13	3.96
			QTLR5-LLS07	AhVIII* (B8)	GM2690–TC9F10	16.12	4.07
			QTLR5-LLS08	AhI* (B1)	GM1090–GM1771	12.31	2.92
			QTLR5-LLS09	AhXIV*	pPGSseq16C06-GM1734	9.6	2.74
			QTLR5-LLS10	AhXIII* (A9)	GM1911-TC1D02	8.85	2.54
			QTLR5-LLS11	AhXIII* (A9)	GM2407-TC3E02	4.32	2.54
			QTLR5-LLS12	AhX* (B6)	IPAHM407c-GM2444	3.27	2.52
			QTLR5-LLS13	AhX* (B6)	PM137-IPAHM165	5.42	4.13
			QTLR5-LLS14	AhVII* (A4)	GM1311-GM1867	7.52	2.83
			QTLR5-LLS15	AhIIIc*	GM2215-pPGSseq13E06	4.28	3.02
TMV 2 × COG 0437	F2:3	8	qLLS	-	PM384	37.9	29.2	[52]
Tifrunner × GT-C20	F2	318	qF2LS1	AhII (B7)	GM2744–seq5D5	7.80–13.11	2.69–3.59	[46]
			qF2LS2	AhV (B10)	TC1B02-TC4A02	8.22	2.54
			qF2LS3	AhVI (A1)	GM2724–GNB619	12.56	2.68
			qF2LS4	AhVIII (B5)	PM36–GM2137	8.11	2.78
			qF2LS5	AhIX (A4)	IPAHM108-2–AHGS0347	11.27–24.45	2.51–5.68
			qF2LS6	AhIX (A4)	TC5A07–TC7G10	10.8–24.19	3.33–5.01
			qF2LS7	AhX (A6)	TC42A02–GM2337	13.48–24.85	2.51–4.82
			qF2LS8	AhXI (B2)	seq2G4–PM499	6.61–18.97	2.55–3.52
			qF2LS9	AhXI (B2)	PM200–AC2C05	10.29–11.51	2.51–2.70
			qF2LS10	AhXII (A8)	GNB2–AHO116	15.30–21.19	2.65–2.90
			qF2LS11	AhXVIII (A9)	GNB904–GNB625	27.35	3.54
			qF2LS12	AhXVIII (A9)	GNB159–GNB335	11.59	3.11
Tifrunner × GT-C20	F5	239	qF5LS1	LGT3 (A3)	TC1E06-370–PM238-150	21.45	6.38	[46]
			qF5LS2	LGT3 (A3)	seq19G7-150–GNB649-250	6.1	2.65
			qF5LS3	LGT5 (A5)	GM1878–GM637-240	8.98	3.25
			qF5LS4	LGT6 (A6)	TC11A02-300–GNB523-500	8.02	3.35
			qF5LS5	LGT6 (A6)	TC7C06-170–seq15D3-500	7.61–11.20	2.94–3.41
			qF5LS6	LGT6 (A6)	TC3H07-500–TC3H07-280	8.15	2.53
			qF5LS7	LGT7 (A7)	seq3B8-400–GM1880-2000	7.35	2.69
			qF5LS8	LGT14 (B4)	seq14D11-180–IPAHM451-300	5.95	2.65
			qF5LS9	LGT16 (B10)	GM678-300–GM1742-1300	7.04	2.74
			qF5LS10	LGT17 (B7)	GM1254-160–seq15C10-205	7.5–9.08	2.51–2.95
			qF5LS11	LGT18 (B8)	IPAHM229-170–IPAHM219-155	8.71	3.7
Zhonghua 5 × ICGV86699	RIL	1685	qLLSA1-1	A1	Ahsnp978-Ahsnp275	5.12	3.47	This study
			qLLSA1-2	A1	Ahsnp517-Ahsnp422	5.63	3.89
			qLLSA1-3	A1	Ahsnp1339-Ahsnp819	5.07-5.11	2.58-3.32
			qLLSA4-1	A4	Ahsnp1681-Ahsnp237	5.29	3.66
			qLLSA5	A5	Ahsnp1180-Ahsnp78	3.64	2.56
			qLLSA6-1	A6	Ahsnp394-Ahsnp1337	3.41	2.85
			qLLSA6-2	A6	Ahsnp1843-Ahsnp1521	4.31	2.57
			qLLSA6-3	A6	Ahsnp419-Ahsnp418	7.6	3.96
			qLLSA8	A8	Ahsnp320-Ahsnp919	3.69	3.09
			qLLSA10	A10	Ahsnp1559-Ahsnp809	10.26	6.37
			qLLSB1	B1	GM1331-Ahsnp1805	8.22	5.06
			qLLSB4-1	B4	Ahsnp505-Ahsnp471	5.75	3.38
			qLLSB6-1	B6	Ahsnp295-AHGS1422	13.89	8.17
			qLLSB6-2	B6	Ahsnp539-Ahsnp136	11.66-12.9	7.81-8.92
			qLLSB6-3	B6	Ahsnp1070-Ahsnp1665	7.16	4.23
			qLLSB6-4	B6	Ahsnp1309-Ahsnp109	18.47	10.79
			qLLSB6-5	B6	Ahsnp231-AHGS1431	6.33	2.9
			qLLSB6-6	B6	AHGS1431-Ahsnp163	19.12	11.25
			qLLSB6-7	B6	Ahsnp1166-Ahsnp996	14.18	6.85
			qLLSB10	B10	Ahsnp1458-Ahsnp299	4.1	2.73
