# Supplementary material for: Quantitative Trait Locus Analysis of Late Leaf Spot Resistance and Plant-Type-Related Traits in Cultivated Peanut (Arachis hypogaea L.) under Multi-Environments
Source: PLoS One. 2016 Nov 21;11(11):e0166873. doi: 10.1371/journal.pone.0166873 (PMC5117734; doi:10.1371/journal.pone.0166873)
Supplement: S4 Table — (A) Information of QTLs for LLS resistance in this study in which genomic regions harbored NB-LRR—encoding genes. Physical locations of each marker on the genome were determined by searching SNP markers via blast and SSR markers using ePCR to align to AA and BB genome sequence. (B) Genes with NBS domains in the QTL covering segments of pseudomolecule. (XLSX) [file pone.0166873.s007.xlsx]

## Sheet: Sheet1
S4 Table. (A) Information of QTLs for LLS disease in our study in which genome regions harbored NB-LRR–encoding genes.
QTL for LLS	Linkage Groups	Marker interval	Range (cM)	PVE (%)	LOD	Marker name	Forward primer sequence of SSR marker (sequence of SNP marker )	Reverse primer sequence of SSR marker	subjectStart	subjectEnd	pseudomolecule	evalue	Marker name	sequence of SNP marker	subjectStart	subjectEnd	pseudomolecule	evalue
qLLSA6-1	A6	Ahsnp629-Ahsnp1883	11.4-14.6	3.41	2.85	Ahsnp629	AGCTCCCTTATTTTTCT[G/A]AGTTGCTGGCGCTAAAGGTCCAAGTTTGCATTTAGCGCCAGCTTGGCAGCTTCCAAATTCTTCTCTT		84131264	84131348	Araip.A06	3e-24	Ahsnp1883	TAAATGCCAGGGAG[C/A]AACTAGAAAGATTTTGGCTTTTGAATCATTGAAGAACCAGCCTTTTAGCCGATTGCATCTGAAAATGAAG	87417825	87417741	Araip.A06	-
qLLSB1	B1	GM1331-Ahsnp1805	0-8.8	8.22	5.06	GM1331	TCAAGCAAACTGGTCAGAGAA	AAGGAACCGGAAACCATACAC	9138219	9138402	Araip.B01	-	Ahsnp1805	GAAACTTCGGATTGCCTTTGCAAGTACACTCCCCCCTGTTTCTTACTCAAAGCTCTA[C/T]GCGATTGGACATCCTCTTGGAGTAAAG	18089251	18089334	Araip.B01	1.7e-35
qLLSB6-6	B6	AHGS1431-Ahsnp163	68.4-71.5	19.12	11.25	AHGS1431	AGTGGAGGAGCTGTCAGAGG	TTGCGATCATTATCGTTGGA	16642847	16643895	Araip.B06	-	Ahsnp163	AGCTCAAACCAATATAAAGATGGGAGTCCACTTCCCTTA[T/C]CGAAGGTTTTCATCCGAAAGTTTTGCCAAGCACCTTCTCTTACCG	7993796	7993712	Araip.B06	1.02e-32
qLLSB6-7	B6	Ahsnp1166-Ahsnp996	73.3-78	14.18	6.85	Ahsnp1166	AGCTCTGTTGTTTCGCCGTC[A/C]TCTTCTCTAACCCTCTTCGTGGTATTATTTTCTGCTTCTACATGCTTTGGGCTTTTTTTGGTCC		7263337	7263253	Araip.B06	4.72e-36	Ahsnp996	AGCTCTAAACTTTGTTTATACAAATTTTGATAGGGAAAGTACGAAGA[A/G]CTAATGGAATATTTATATAATATGTACAATGGAGGTT	3409839	3409923	Araip.B06	-
qLLSB10	B10	Ahsnp1458-Ahsnp299	5.3-8.6	4.1	2.73	Ahsnp1458	TAAATGAG[A/C]CCAAGGCTCTTCTTCCTCCTTATTTCATCAAGGCTCGCTGAAAACTCCAGGGAGAGAAAAGAAACGCCGAAACC		126506347	126506265	Araip.B10	5.89e-35	Ahsnp299	AGCTCACGGTCAGTAGGATAGGCATGCATCATGTGTATTTGTTTGTCATTACTTGGTGTGCATAATTATTTTGGTTT[G/A]CCTATTT	118707243	118707159	Araip.B10	2.2e-34
(B) Genes with NBS domains in the QTL covering segments of pseudomolecule.
CDS_ID	class	T	N	L	domains	CHRM	START	END	DIR	ANNOTATION
Aradu.HVM53	NBS_CC	x	N	x	xNx	Aradu.A06	84192222	84193503	+	Note=disease resistance protein%3B IPR000767 (Disease resistance protein)%2C IPR027417 (P-loop containing nucleoside triphosphate hydrolase)%3B GO:0006952 (defense response)%2C GO:0043531 (ADP binding)
Araip.C4YLK	NBS_CC	x	N	L	xNL	Araip.B01	9290133	9293659	-	Note=disease resistance protein [Glycine max]%3B IPR000767 (Disease resistance protein)%2C IPR025875 (Leucine rich repeat 4)%2C IPR027417 (P-loop containing nucleoside triphosphate hydrolase)%3B GO:0006952 (defense response)%2C GO:0043531 (ADP binding)
Araip.TJA70	NBS_CC	x	N	L	xNL	Araip.B01	16191460	16197011	+	Note=disease resistance protein (TIR-NBS-LRR class)%3B IPR000767 (Disease resistance protein)%2C IPR001611 (Leucine-rich repeat)%2C IPR008808 (Powdery mildew resistance protein%2C RPW8 domain)%2C IPR027417 (P-loop containing nucleoside triphosphate hydrolase)%3B GO:0005515 (protein binding)%2C GO:0006952 (defense response)%2C GO:0043531 (ADP binding)
Araip.64470	NBS_CC	x	N	L	xNL	Araip.B01	16240320	16250004	+	Note=disease resistance protein (TIR-NBS-LRR class)%3B IPR000767 (Disease resistance protein)%2C IPR027417 (P-loop containing nucleoside triphosphate hydrolase)%3B GO:0006952 (defense response)%2C GO:0043531 (ADP binding)
Araip.6D8ZK	NBS_CC	x	N	L	xNL	Araip.B01	16274267	16278965	+	Note=disease resistance protein (TIR-NBS-LRR class)%3B IPR000767 (Disease resistance protein)%2C IPR027417 (P-loop containing nucleoside triphosphate hydrolase)%3B GO:0006952 (defense response)%2C GO:0043531 (ADP binding)
Araip.X2J58	NBS_CC	x	N	L	xNL	Araip.B01	16321106	16327763	+	Note=Disease resistance protein (TIR-NBS-LRR class) family%3B IPR000767 (Disease resistance protein)%2C IPR027417 (P-loop containing nucleoside triphosphate hydrolase)%3B GO:0006952 (defense response)%2C GO:0043531 (ADP binding)
Araip.R654P	NBS_CC	x	N	L	xNL	Araip.B06	4598233	4600818	-	Note=disease resistance protein (TIR-NBS-LRR class)%2C putative%3B IPR000767 (Disease resistance protein)%2C IPR001611 (Leucine-rich repeat)%2C IPR027417 (P-loop containing nucleoside triphosphate hydrolase)%3B GO:0005515 (protein binding)%2C GO:0006952 (defense response)%2C GO:0043531 (ADP binding)
Araip.4Q4DB	NBS_CC	x	N	L	xNL	Araip.B06	4602636	4613252	-	Note=NBS-LRR disease resistance protein%3B IPR000767 (Disease resistance protein)%2C IPR025875 (Leucine rich repeat 4)%2C IPR027417 (P-loop containing nucleoside triphosphate hydrolase)%3B GO:0006952 (defense response)%2C GO:0043531 (ADP binding)
Araip.C2QI1	NBS_CC	x	N	L	xNL	Araip.B06	4648914	4651757	-	Note=disease resistance protein [Glycine max]%3B IPR000767 (Disease resistance protein)%2C IPR027417 (P-loop containing nucleoside triphosphate hydrolase)%3B GO:0006952 (defense response)%2C GO:0043531 (ADP binding)
Araip.KW5UK	NBS_CC	x	N	L	xNL	Araip.B06	4703148	4706105	-	Note=disease resistance protein (TIR-NBS-LRR class)%2C putative%3B IPR000767 (Disease resistance protein)%2C IPR027417 (P-loop containing nucleoside triphosphate hydrolase)%3B GO:0006952 (defense response)%2C GO:0043531 (ADP binding)
Araip.L51CJ	NBS_CC	x	N	L	xNL	Araip.B06	4717065	4719647	-	Note=disease resistance family protein / LRR family protein%3B IPR000767 (Disease resistance protein)%2C IPR001611 (Leucine-rich repeat)%2C IPR027417 (P-loop containing nucleoside triphosphate hydrolase)%3B GO:0005515 (protein binding)%2C GO:0006952 (defense response)%2C GO:0043531 (ADP binding)
Araip.HJ6C7	NBS_CC	x	N	L	xNL	Araip.B06	4758343	4760820	-	Note=NBS-LRR disease resistance protein%3B IPR000767 (Disease resistance protein)%2C IPR027417 (P-loop containing nucleoside triphosphate hydrolase)%3B GO:0006952 (defense response)%2C GO:0043531 (ADP binding)
Araip.5P8PM	NBS_TIR	T	N	L	TNL	Araip.B06	13158666	13167158	-	Note=disease resistance protein (TIR-NBS-LRR class)%2C putative%3B IPR000157 (Toll/interleukin-1 receptor homology (TIR) domain)%2C IPR000767 (Disease resistance protein)%2C IPR001611 (Leucine-rich repeat)%2C IPR001876 (Zinc finger%2C RanBP2-type)%2C IPR027417 (P-loop containing nucleoside triphosphate hydrolase)%3B GO:0005515 (protein binding)%2C GO:0006952 (defense response)%2C GO:0007165 (sign…
Araip.5V782	NBS_CC	x	N	L	xNL	Araip.B10	122094048	122110260	+	Note=superoxide dismutase [Fe] 3%2C chloroplastic-like isoform X2 [Glycine max]%3B IPR001189 (Manganese/iron superoxide dismutase)%2C IPR002182 (NB-ARC)%2C IPR027417 (P-loop containing nucleoside triphosphate hydrolase)%3B GO:0004784 (superoxide dismutase activity)%2C GO:0006801 (superoxide metabolic process)%2C GO:0043531 (ADP binding)%2C GO:0046872 (metal ion binding)%2C GO:0055114 (oxidation-r…
Araip.1M2MP	NBS_TIR	T	N	L	TNL	Araip.B10	123729615	123732279	-	Note=disease resistance protein (TIR-NBS-LRR class)%2C putative%3B IPR000157 (Toll/interleukin-1 receptor homology (TIR) domain)%2C IPR000767 (Disease resistance protein)%2C IPR027417 (P-loop containing nucleoside triphosphate hydrolase)%3B GO:0005515 (protein binding)%2C GO:0006952 (defense response)%2C GO:0007165 (signal transduction)%2C GO:0043531 (ADP binding)
Column descriptions for the genes with NBS domains in the QTL covering segments of pseudomolecule:
A' (CDS_ID) - predicted protein sequence ID
B' (class) - NBS_CC / NBS_TIR classification based on BLAST (blastp) search versus CNL and TNL reference sequences
CDE' (T-N-L) - presence/absence of TIR, NB-ARC/NBS_712 and LRR domains based on hmmscan search
F' (domains) protein domain composition summary
GHJK' - supplementary entries from corresponding GFF tables (genome coordinates and annotation)
